# Supplementary material for: Human infection with a reassortant swine-origin influenza A(H1N2)v virus in Taiwan, 2021
Source: Virol J. 2022 Apr 7;19:63. doi: 10.1186/s12985-022-01794-2 (PMC8988477; doi:10.1186/s12985-022-01794-2)
Supplement: Supplementary file 1 — Additional file 1. Supplementary Table 1. The names and accession numbers of viruses were analyzed in this study. [file 12985_2022_1794_MOESM1_ESM.xlsx]

## Sheet: 工作表1
name of viruses	Accession No	segment	genes	collection date
A/Alberta/01/2020	EPI1815176	1	PB2	2020-10-01
A/Brisbane/59/2007	EPI249527	1	PB2	2007-01-01
A/California/7/2009	E1593566	1	PB2	2009
A/chicken/Taiwan/1209/03	EPI 183043	1	PB2	2003
A/Denmark/1/2021	EPI1868952	1	PB2	2021-01-21
A/Hessen/47/2020	EPI1757436	1	PB2	2020-06-10
A/Hong Kong/1/1982	EPI90440	1	PB2	1982
A/Hong Kong/2671/2019	EPI1592032	1	PB2	2019-06-17
A/Hunan/42443/2015	EPI691392	1	PB2	2015-07-02
A/Iowa/32/2016	EPI864024	1	PB2	2016-11-04
A/Moscow/10/1999	EPI390073	1	PB2	1999-08-01
A/Netherlands/10370-1b/2020	EPI1838434	1	PB2	2020-09-10
A/Netherlands/3315/2016	EPI888681	1	PB2	2016-10-01
A/New Caledonia/20/1999	EPI105013	1	PB2	1999-01-01
A/Ohio/09/2015	EPI590129	1	PB2	2015-04-21
A/Ohio/24/2017	EPI1056722	1	PB2	2017-07-25
A/Parana/3625/2020	EPI1796599	1	PB2	2020-04-14
A/quail/Hong Kong/G1/1997	EPI985071	1	PB2	1997
A/swine/Iowa/2/1987	EPI76262	1	PB2	1987-01-01
A/swine/Pingtung/64-26/2007	EPI314385	1	PB2	2007-06-05
A/swine/Taichung/200-8/2002	EPI244475	1	PB2	2002-01-01
A/swine/Taichung/E3/1992	EPI314289	1	PB2	1992-09-08
A/swine/Tainan/46-4/2005	EPI314325	1	PB2	2005-04-14
A/swine/Taiwan/TD-2542/2010	EPI289683	1	PB2	2010-09-01
A/swine/Taiwan/TD-4119B2/2009	EPI227944	1	PB2	2009-11-04
A/Taiwan/1018/2011	EPI349562	1	PB2	2011-01-08
A/Taiwan/1036/2015	EPI691363	1	PB2	2015-09-05
A/Taiwan/1164/2010	EPI349557	1	PB2	2010-05-05
A/Taiwan/255/2017	EPI1080607	1	PB2	2017-05-02
A/Taiwan/5506/2011	EPI349564	1	PB2	2011-01-17
A/Taiwan/6078/2009	EPI349545	1	PB2	2009-08-27
A/Taiwan/612/2014	EPI713843	1	PB2	2014-10-06
A/Taiwan/780/2016	EPI912111	1	PB2	2016-09-07
A/Taiwan/79730/2018	EPI1382631	1	PB2	2018-10-25
A/Taiwan/82390/2019	EPI1589209	1	PB2	2019-05-25
A/Taiwan/842/2010	EPI349560	1	PB2	2010-12-20
A/Taiwan/T1773/2009	EPI190828	1	PB2	2009-05-28
A/turkey/England/1969	EPI242676	1	PB2	1969
A/turkey/Wisconsin/1/1966	EPI407931	1	PB2	1966
A/Alberta/01/2020	EPI1815177	2	PB1	2020-10-01
A/Brisbane/59/2007	EPI249528	2	PB1	2007-01-01
A/California/7/2009	EPI1593567	2	PB1	2009
A/chicken/Taiwan/1209/03	EPI183044	2	PB1	2003
A/Denmark/1/2021	EPI1868951	2	PB1	2021-01-21
A/Hessen/47/2020	EPI1757437	2	PB1	2020-06-10
A/Hong Kong/1/1982	EPI90437	2	PB1	1982
A/Hong Kong/2671/2019	EPI1592033	2	PB1	2019-06-17
A/Hunan/42443/2015	EPI691393	2	PB1	2015-07-02
A/Iowa/32/2016	EPI864025	2	PB1	2016-11-04
A/Moscow/10/1999	EPI390072	2	PB1	1999-08-01
A/Netherlands/10370-1b/2020	EPI1838435	2	PB1	2020-09-10
A/Netherlands/3315/2016	EPI888682	2	PB1	2016-10-01
A/New Caledonia/20/1999	EPI105015	2	PB1	1999-01-01
A/Ohio/09/2015	EPI590130	2	PB1	2015-04-21
A/Ohio/24/2017	EPI1056723	2	PB1	2017-07-25
A/Parana/3625/2020	EPI1796600	2	PB1	2020-04-14
A/quail/Hong Kong/G1/1997	EPI985073	2	PB1	1997
A/swine/Iowa/2/1987	EPI76259	2	PB1	1987-01-01
A/swine/Pingtung/64-26/2007	EPI314386	2	PB1	2007-06-05
A/swine/Taichung/200-8/2002	EPI244476	2	PB1	2002-01-01
A/swine/Taichung/E3/1992	EPI314290	2	PB1	1992-09-08
A/swine/Tainan/46-4/2005	EPI314326	2	PB1	2005-04-14
A/swine/Taiwan/TD-2542/2010	EPI289684	2	PB1	2010-09-01
A/swine/Taiwan/TD-4119B2/2009	EPI227945	2	PB1	2009-11-04
A/Taiwan/1018/2011	EPI349620	2	PB1	2011-01-08
A/Taiwan/1036/2015	EPI691364	2	PB1	2015-09-05
A/Taiwan/1164/2010	EPI349615	2	PB1	2010-05-05
A/Taiwan/255/2017	EPI1080608	2	PB1	2017-05-02
A/Taiwan/5506/2011	EPI349622	2	PB1	2011-01-17
A/Taiwan/6078/2009	EPI349603	2	PB1	2009-08-27
A/Taiwan/612/2014	EPI713844	2	PB1	2014-10-06
A/Taiwan/780/2016	EPI912112	2	PB1	2016-09-07
A/Taiwan/79730/2018	EPI1382632	2	PB1	2018-10-25
A/Taiwan/82390/2019	EPI1589210	2	PB1	2019-05-25
A/Taiwan/842/2010	EPI349618	2	PB1	2010-12-20
A/Taiwan/T1773/2009	EPI190829	2	PB1	2009-05-28
A/turkey/England/1969	EPI242677	2	PB1	1966
A/turkey/Wisconsin/1/1966	EPI407930	2	PB1	1966
A/Alberta/01/2020	EPI1815175	3	PA	2020-10-01
A/Brisbane/59/2007	EPI249529	3	PA	2007-01-01
A/California/7/2009	E1593565	3	PA	2009
A/chicken/Taiwan/1209/03	EPI183045	3	PA	2003
A/Denmark/1/2021	EPI1868949	3	PA	2021-01-21
A/Hessen/47/2020	EPI1757435	3	PA	2020-06-10
A/Hong Kong/1/1982	EPI90435	3	PA	1982
A/Hong Kong/2671/2019	EPI1592031	3	PA	2019-06-17
A/Hunan/42443/2015	EPI691394	3	PA	2015-07-02
A/Iowa/32/2016	EPI864023	3	PA	2016-11-04
A/Moscow/10/1999	EPI390071	3	PA	1999-08-01
A/Netherlands/10370-1b/2020	EPI1838433	3	PA	2020-09-10
A/Netherlands/3315/2016	EPI888683	3	PA	2016-10-01
A/New Caledonia/20/1999	EPI105017	3	PA	1999-01-01
A/Ohio/09/2015	EPI590128	3	PA	2015-04-21
A/Ohio/24/2017	EPI1056721	3	PA	2017-07-25
A/Parana/3625/2020	EPI1796598	3	PA	2020-04-14
A/quail/Hong Kong/G1/1997	EPI985074	3	PA	1997
A/swine/Iowa/2/1987	EPI76257	3	PA	1987-01-01
A/swine/Pingtung/64-26/2007	EPI314387	3	PA	2007-06-05
A/swine/Taichung/200-8/2002	EPI244477	3	PA	2002-01-01
A/swine/Tainan/46-4/2005	EPI314327	3	PA	2005-04-14
A/swine/Taiwan/TD-2542/2010	EPI289685	3	PA	2010-09-01
A/swine/Taiwan/TD-4119B2/2009	EPI227946	3	PA	2009-11-04
A/Taiwan/1018/2011	EPI349649	3	PA	2011-01-08
A/Taiwan/1036/2015	EPI691362	3	PA	2015-09-05
A/Taiwan/1164/2010	EPI349644	3	PA	2010-05-05
A/Taiwan/255/2017	EPI1080606	3	PA	2017-05-02
A/Taiwan/5506/2011	EPI349651	3	PA	2011-01-17
A/Taiwan/6078/2009	EPI349632	3	PA	2009-08-27
A/Taiwan/612/2014	EPI713842	3	PA	2014-10-06
A/Taiwan/780/2016	EPI912110	3	PA	2016-09-07
A/Taiwan/79730/2018	EPI1382630	3	PA	2018-10-25
A/Taiwan/82390/2019	EPI1589208	3	PA	2019-05-25
A/Taiwan/842/2010	EPI349647	3	PA	2010-12-20
A/Taiwan/T1773/2009	EPI190830	3	PA	2009-05-28
A/turkey/England/1969	EPI242678	3	PA	1969
A/turkey/Wisconsin/1/1966	EPI407929	3	PA	1966
A/Alberta/01/2020	EPI1815179	4	HA	2020-10-01
A/Brisbane/59/2007	EPI249530	4	HA	2007-01-01
A/California/7/2009	E1593569	4	HA	2009
A/Denmark/1/2021	EPI1850513	4	HA	2021-01-21
A/Hessen/47/2020	EPI1757439	4	HA	2020-06-10
A/Hunan/42443/2015	EPI691395	4	HA	2015-07-02
A/Iowa/32/2016	EPI864027	4	HA	2016-11-04
A/Netherlands/10370-1b/2020	EPI1838437	4	HA	2020-09-10
A/Netherlands/3315/2016	EPI888684	4	HA	2016-10-01
A/New Caledonia/20/1999	EPI105019	4	HA	1999-01-01
A/Ohio/09/2015	EPI590132	4	HA	2015-04-21
A/Ohio/24/2017	EPI1056725	4	HA	2017-07-25
A/Parana/3625/2020	EPI1796602	4	HA	2020-04-14
A/swine/Iowa/2/1987	EPI76245	4	HA	1987-01-01
A/swine/Taichung/200-8/2002	EPI244478	4	HA	2002-01-01
A/swine/Tainan/46-4/2005	EPI314328	4	HA	2005-04-14
A/swine/Taiwan/CO935/2004	EPI103016	4	HA	2004-01-01
A/swine/Taiwan/NPUST0003/2013	EPI542170	4	HA	2013-11-27
A/swine/Taiwan/NPUST0010/2013	EPI542175	4	HA	2013-06-13
A/swine/Taiwan/NPUST0011/2013	EPI542176	4	HA	2013-08-07
A/swine/Taiwan/TD-2542/2010	EPI289686	4	HA	2010-09-01
A/swine/Taiwan/TD-4119B2/2009	EPI227947	4	HA	2009-11-04
A/Taiwan/1018/2011	EPI349533	4	HA	2011-01-08
A/Taiwan/1036/2015	EPI691366	4	HA	2015-09-05
A/Taiwan/1164/2010	EPI349528	4	HA	2010-05-05
A/Taiwan/255/2017	EPI1057526	4	HA	2017-05-02
A/Taiwan/5506/2011	EPI349535	4	HA	2011-01-17
A/Taiwan/6078/2009	EPI349516	4	HA	2009-08-27
A/Taiwan/612/2014	EPI564834	4	HA	2014-10-06
A/Taiwan/780/2016	EPI912114	4	HA	2016-09-07
A/Taiwan/79730/2018	EPI1382634	4	HA	2018-10-25
A/Taiwan/82390/2019	EPI1589212	4	HA	2019-05-25
A/Taiwan/842/2010	EPI349531	4	HA	2010-12-20
A/Taiwan/T1773/2009	EPI190831	4	HA	2009-05-28
A/Alberta/01/2020	EPI1815172	5	NP	2020-10-01
A/Brisbane/59/2007	EPI249531	5	NP	2007-01-01
A/California/7/2009	EP1593562	5	NP	2009
A/chicken/Taiwan/1209/03	EPI83046	5	NP	2003
A/Denmark/1/2021	EPI1868945	5	NP	2021-01-21
A/Hessen/47/2020	EPI1757432	5	NP	2020-06-10
A/Hong Kong/1/1982	EPI90430	5	NP	1982
A/Hong Kong/2671/2019	EPI1592028	5	NP	2019-06-17
A/Hunan/42443/2015	EPI691396	5	NP	2015-07-02
A/Iowa/32/2016	EPI864020	5	NP	2016-11-04
A/Moscow/10/1999	EPI390069	5	NP	1999-08-01
A/Netherlands/10370-1b/2020	EPI1838430	5	NP	2020-09-10
A/Netherlands/3315/2016	EPI888685	5	NP	2016-10-01
A/New Caledonia/20/1999	EPI105021	5	NP	1999-01-01
A/Ohio/09/2015	EPI590125	5	NP	2015-04-21
A/Ohio/24/2017	EPI1056718	5	NP	2017-07-25
A/Parana/3625/2020	EPI1796595	5	NP	2020-04-14
A/quail/Hong Kong/G1/1997	EPI985070	5	NP	1997
A/swine/Iowa/2/1987	EPI76252	5	NP	1987-01-01
A/swine/Pingtung/92-2/2003	EPI175403	5	NP	2003-06-25
A/swine/Taichung/200-8/2002	EPI21899	5	NP	2002-01-01
A/swine/Taichung/E3/1992	EPI314292	5	NP	1992-09-08
A/swine/Tainan/46-4/2005	EPI314329	5	NP	2005-04-14
A/swine/Taiwan/TD-2542/2010	EPI289687	5	NP	2010-09-01
A/swine/Taiwan/TD-4119B2/2009	EPI227948	5	NP	2009-11-04
A/Taiwan/1018/2011	EPI349678	5	NP	2011-01-08
A/Taiwan/1036/2015	EPI691359	5	NP	2015-09-05
A/Taiwan/1164/2010	EPI349673	5	NP	2010-05-05
A/Taiwan/255/2017	EPI1080603	5	NP	2017-05-02
A/Taiwan/5506/2011	EPI349680	5	NP	2011-01-17
A/Taiwan/6078/2009	EPI349661	5	NP	2009-08-27
A/Taiwan/612/2014	EPI713839	5	NP	2014-10-06
A/Taiwan/780/2016	EPI912107	5	NP	2016-09-07
A/Taiwan/79730/2018	EPI1382627	5	NP	2018-10-25
A/Taiwan/82390/2019	EPI1589205	5	NP	2019-05-25
A/Taiwan/842/2010	EPI349676	5	NP	2010-12-20
A/Taiwan/T1773/2009	EPI190832	5	NP	2009-05-28
A/turkey/England/1969	EPI242680	5	NP	1969
A/turkey/Wisconsin/1/1966	EPI407927	5	NP	1966
A/Alberta/01/2020	EPI1815178	6	NA	2020-10-01
A/Beijing/32/1992	CY033608	6	NA	1992
A/Brisbane/10/2007	CY035024	6	NA	2007-02-06
A/California/7/2004	EU146841	6	NA	2004
A/chicken/Taiwan/1209/03	EPI20492	6	NA	2003
A/Colorado/06/2017	CY220593	6	NA	2017-1-31
A/England/42/1972	EPI381989	6	NA	1972-08-01
A/Hong Kong/1/1982	EPI90428	6	NA	1982
A/Hong Kong/1/68	EPI8457	6	NA	1968
A/Hong Kong/2671/2019	EPI1592034	6	NA	2019-06-17
A/Iowa/32/2016	EPI864026	6	NA	2016-11-04
A/Johannesburg/33/1994	AJ457946	6	NA	1994
A/Mississippi/1/1985	U42632	6	NA	1985
A/Moscow/10/1999	EPI390068	6	NA	1999-08-01
A/Ohio/24/2017	EPI1056724	6	NA	2017-07-25
A/Parana/3625/2020	EPI1796601	6	NA	2020-04-14
A/Philippines/2/1982	CY065970	6	NA	1982-06-01
A/quail/Hong Kong/G1/1997	EPI985072	6	NA	1997
A/Shanghai/11/1987	U42633	6	NA	1987
A/swine/Pingtung/92-2/2003	EPI175401	6	NA	2003-06-25
A/swine/Tainan/46-4/2005	EPI314330	6	NA	2005-04-14
A/Swine/Taiwan/7310/70	EPI11837	6	NA	1970
A/swine/Taiwan/CO935/2004	EPI103010	6	NA	2004-01-01
A/swine/Taiwan/NPUST0003/2013	EPI542174	6	NA	2013-11-27
A/swine/Taiwan/NPUST0010/2013	EPI542188	6	NA	2013-06-13
A/swine/Taiwan/NPUST0011/2013	EPI542190	6	NA	2013-08-07
A/Sydney/5/1997	AJ291403	6	NA	1997
A/Taiwan/1/72	EPI17192	6	NA	1972
A/Taiwan/1021/1982	EPI445096	6	NA	1982
A/Texas/1/1977	EPI365483	6	NA	1977
A/Texas/50/2012	KJ942618	6	NA	2012
A/turkey/England/1969	EPI242681	6	NA	1969
A/turkey/Wisconsin/1/1966	EPI407926	6	NA	1966
A/Victoria/3/1975	382021	6	NA	1975
A/Wisconsin/67/2005	CY034118	6	NA	2005-08
A/Wuhan/359/1995	U51246	6	NA	1995
A/Alberta/01/2020	EPI1815174	7	MP	2020-10-01
A/Brisbane/59/2007	EPI249533	7	MP	2007-01-01
A/California/7/2009	EP1593564	7	MP	2009
A/chicken/Taiwan/1209/03	EPI83047	7	MP	2003
A/Denmark/1/2021	EPI1868944	7	MP	2021-01-21
A/Hessen/47/2020	EPI1757434	7	MP	2020-06-10
A/Hong Kong/1/1982	EPI90425	7	MP	1982
A/Hong Kong/2671/2019	EPI1592030	7	MP	2019-06-17
A/Hunan/42443/2015	EPI691398	7	MP	2015-07-02
A/Iowa/32/2016	EPI864022	7	MP	2016-11-04
A/Moscow/10/1999	EPI390067	7	MP	1999-08-01
A/Netherlands/10370-1b/2020	EPI1838432	7	MP	2020-09-10
A/Netherlands/3315/2016	EPI888687	7	MP	2016-10-01
A/New Caledonia/20/1999	EPI105024	7	MP	1999-01-01
A/Ohio/09/2015	EPI590127	7	MP	2015-04-21
A/Ohio/24/2017	EPI1056720	7	MP	2017-07-25
A/Parana/3625/2020	EPI1796597	7	MP	2020-04-14
A/quail/Hong Kong/G1/1997	EPI985075	7	MP	1997
A/swine/Iowa/2/1987	EPI76247	7	MP	1987-01-01
A/swine/Pingtung/64-26/2007	EPI314390	7	MP	2007-06-05
A/swine/Pingtung/92-2/2003	EPI314307	7	MP	2003-06-25
A/swine/Taichung/200-8/2002	EPI244479	7	MP	2002-01-01
A/swine/Taichung/E3/1992	EPI314294	7	MP	1992-09-08
A/swine/Tainan/46-4/2005	EPI382649	7	MP	2005-04-14
A/swine/Taiwan/TD-2542/2010	EPI289689	7	MP	2010-09-01
A/swine/Taiwan/TD-4119B2/2009	EPI227950	7	MP	2009-11-04
A/Taiwan/1018/2011	EPI349707	7	MP	2011-01-08
A/Taiwan/1036/2015	EPI691361	7	MP	2015-09-05
A/Taiwan/1164/2010	EPI349702	7	MP	2010-05-05
A/Taiwan/255/2017	EPI1080605	7	MP	2017-05-02
A/Taiwan/5506/2011	EPI349709	7	MP	2011-01-17
A/Taiwan/6078/2009	EPI349690	7	MP	2009-08-27
A/Taiwan/612/2014	EPI713841	7	MP	2014-10-06
A/Taiwan/780/2016	EPI912109	7	MP	2016-09-07
A/Taiwan/79730/2018	EPI1382629	7	MP	2018-10-25
A/Taiwan/82390/2019	EPI1589207	7	MP	2019-05-25
A/Taiwan/842/2010	EPI349705	7	MP	2010-12-20
A/Taiwan/T1773/2009	EPI190834	7	MP	2009-05-28
A/turkey/England/1969	EPI242682	7	MP	1969
A/turkey/Wisconsin/1/1966	EPI407925	7	MP	1966
A/Alberta/01/2020	EPI1815173	8	NS	2020-10-01
A/Brisbane/59/2007	EPI249534	8	NS	2007-01-01
A/California/7/2009	EP1593563	8	NS	2009
A/chicken/Taiwan/1209/03	EPI183048	8	NS	2003
A/Denmark/1/2021	EPI1868946	8	NS	2021-01-21
A/Hessen/47/2020	EPI1757433	8	NS	2020-06-10
A/Hong Kong/1/1982	EPI90432	8	NS	1982
A/Hong Kong/2671/2019	EPI1592029	8	NS	2019-06-17
A/Hunan/42443/2015	EPI691399	8	NS	2015-07-02
A/Iowa/32/2016	EPI864021	8	NS	2016-11-04
A/Moscow/10/1999	EPI390070	8	NS	1999-08-01
A/Netherlands/10370-1b/2020	EPI1838431	8	NS	2020-09-10
A/Netherlands/3315/2016	EPI888688	8	NS	2016-10-01
A/New Caledonia/20/1999	EPI105027	8	NS	1999-01-01
A/Ohio/09/2015	EPI590126	8	NS	2015-04-21
A/Ohio/24/2017	EPI1056719	8	NS	2017-07-25
A/Parana/3625/2020	EPI1796596	8	NS	2020-04-14
A/quail/Hong Kong/G1/1997	EPI985069	8	NS	1997
A/swine/Iowa/2/1987	EPI76254	8	NS	1987-01-01
A/swine/Pingtung/64-26/2007	EPI314391	8	NS	2007-06-05
A/swine/Pingtung/92-2/2003	EPI314308	8	NS	2003-06-25
A/swine/Taichung/200-8/2002	EPI244480	8	NS	2002-01-01
A/swine/Taichung/E3/1992	EPI314295	8	NS	1992-09-08
A/swine/Taiwan/TD-2542/2010	EPI289690	8	NS	2010-09-01
A/swine/Taiwan/TD-4119B2/2009	EPI227951	8	NS	2009-11-04
A/Taiwan/1018/2011	EPI349736	8	NS	2011-01-08
A/Taiwan/1036/2015	EPI691360	8	NS	2015-09-05
A/Taiwan/1164/2010	EPI349731	8	NS	2010-05-05
A/Taiwan/255/2017	EPI1080604	8	NS	2017-05-02
A/Taiwan/5506/2011	EPI349738	8	NS	2011-01-17
A/Taiwan/6078/2009	EPI349719	8	NS	2009-08-27
A/Taiwan/612/2014	EPI713840	8	NS	2014-10-06
A/Taiwan/780/2016	EPI912108	8	NS	2016-09-07
A/Taiwan/79730/2018	EPI1382628	8	NS	2018-10-25
A/Taiwan/82390/2019	EPI1589206	8	NS	2019-05-25
A/Taiwan/842/2010	EPI349734	8	NS	2010-12-20
A/Taiwan/T1773/2009	EPI190835	8	NS	2009-05-28
A/turkey/England/1969	EPI242683	8	NS	1969
A/turkey/Wisconsin/1/1966	EPI407928	8	NS	1966
